# Supplementary material for: Ecological Niche Modeling of Aedes and Culex Mosquitoes: A Risk Map for Chikungunya and West Nile Viruses in Zambia
Source: Viruses. 2023 Sep 8;15(9):1900. doi: 10.3390/v15091900 (PMC10535978; doi:10.3390/v15091900)
Supplement: Supplementary file 1 [file viruses-15-01900-s001.zip]

Archive with 3 entries (3 files):
- Table S1. Aedes occurrence data.pdf
- Table S2. Culex occurrence data.pdf
- Table S3. Multicollinearity test of environmental variables.pdf
